# Supplementary material for: Terpene synthases in cucumber (Cucumis sativus) and their contribution to herbivore‐induced volatile terpenoid emission
Source: New Phytol. 2021 Nov 10;233(2):862–77. doi: 10.1111/nph.17814 (PMC9299122; doi:10.1111/nph.17814)
Supplement: Supplementary file 2 — Table S1 Primers used in this study. Table S2 GC‐MS analysis of volatile emissions. Table S3 Annotation of the terpenoid biosynthetic module genes. Table S4 Genomic information of CsTPS genes. Table S5 RPKM values of genes in the terpenoid biosynthetic module. Table S6 Heterologous assays. Table S7 CARE motif analysis. Please note: Wiley Blackwell are not responsible for the content or functionality of any Supporting Information supplied by the authors. Any queries (other than missing material) should be directed to the New Phytologist Central Office. [file NPH-233-862-s002.xlsx]

## Sheet: Title page
			Terpene synthases in cucumber (Cucumis sativus) and their contribution to herbivore-induced volatile terpenoid emission
			Jun He, Francel Verstappen, Ao Jiao, Marcel Dicke, Harro J. Bouwmeester, Iris F. Kappers
			Article accepted: 12 October 2021

## Sheet: Table S1 - Primers
Supplemental Table S1 - Primers used in this study
qRT-PCR
Name	Gene ID	Forward	Reverse
CsTPS1	Csa1M066550	GCATGGTTGGAACCCTATCCATTGC	TGGCCAGAAGCAAACCATTCTGCT
CsTPS2	Csa1M066560	TCTCCTGCAACCATTCTGCGTCT	TGCTTTCGAGTTGTGTCGATCGAA
CsTPS3	Csa1M068570	TGCTAGGCCAACAAATTACCGACG	ACCCATCTCGCCCCTCTTGCT
CsTPS4	Csa2M298300	AGCCATCATTGGCGGCATGT	GGTCAATGAATCGCCCATCTCCGT
CsTPS5	Csa2M298310	ACACCCGTACCGGATGAACAAAACA	ACGAGCATTTTTCTCTGAACTGCCT
CsTPS7	Csa2M299330	TGTCTCCAGATGGGATATCGGTGCG	CATTGATGGTGTTGTGGAGGGCA
CsTPS9	Csa2M299870	AACCCGACTCAAATCCAGTGTTGTT	TCCTGTGCTCTTCCACCACCTG
CsTPS14	Csa3M039850	TGGGAATTGCTGCTTCACAAGAGGC	AGCCAGTGGAATAGTTGGGAGGCT
CsTPS19	Csa3M095040	AGCCTCCGCTGTTATTTGTAGGCT	GCAGAGGCCACATGACCTCGC
CsTPS21	Csa3M097040	TAGCTGAAATCTGCAGGTGGTGGA	ACACTCCACAATTCGATCCCTCGC
CsTPS22	Csa3M097540	TGGACGACATCGCTTCCCACA	TCCTTCCATGCATCAACCACTTCCT
Actin	Csa6M484600	GCCGAGGATATTCAGCCCCTCGT	CCAGTATGCCGGGGACGACCA
Heterologous expression
CsTPS1	Csa1M066550	AGGATCCGATGGCTACAGCATCTGCCATG	CGTCGACTTAAATTTGTACACTTTCATAGAGCAC
CsTPS2	Csa1M066560	AGGATCCGATGGCTGAAACAAAATTCCCAG	CGTCGACTTACATGTGCACTTTTTCGTACAAC
CsTPS3	Csa1M068570	AGGATCCGATGGCTTTTTCTGCATTTGC	AGTCGACTTACATTTCCACGCCATCC
CsTPS4	Csa2M298300	AGGATCCGATGTCTCTCGTTTACTTTCGTCTTC	GGTCGACTTAACGAGTACTGATAGGATGAACAAG
CsTPS5	Csa2M298310	AGGATCCGATGGCTCTTCTCCACCTCCC	GGTCGACTTAATGAATGATAATAGGTGTTACAAGAAG
CsTPS9	Csa2M299870	CGGATCCGATGGCTATTCTTCATCATCCTCTT	CGTCGACTTAAGCAGGCTTGATAAATAAGGAT
CsTPS10	Csa2M299890	TGGATCCGATGGCTCTTCACCAATTTCCC	CGTCGACTTAAATAACCTTAGGCAAGTTTTCAC
CsTPS11	Csa2M299920	CGGATCCGATGGCTCATCTTCATCAAATTT	GGTCGACTTATTCACTATATGAACAATGAATGG
CsTPS12	Csa2M427840	GGGATCCGATGTCATTTCAAATAACTCCATCAG	TGTCGACTCAAATTGGCACAGGCTCT
CsTPS13	Csa3M021130	GGGATCCGATGAGTAGTGTATCATCCATGAATGG	CGTCGACTTAAATTGGTATTGGATCGAGAACT
CsTPS14	Csa3M039850	CGGATCCGATGTCATTTGAAGATAAAGGTTCACTC	CGTCGACTCATATTGGTATGGGGTCTATAAGC
CsTPS15	Csa3M040850	GGGATCCGATGGAAAGAAAAATGTCATTTGAAG	AGTCGACTCAAATTGGCATGGTGAGCG
CsTPS17	Csa3M041370	CCTGCAGTTATGGCAAAGGGTCTATAAGCAT	CGAGCTCGATGTCATTTCAAATACTTGAATGTGAT
CsTPS18	Csa3M042380	GGGATCCGATGGCATATGAAGAAATTATAGCAG	TGTCGACTCAAGTTGGAACAGGGTGAGT
CsTPS19	Csa3M095040	CGGATCCGATGAGTTCAAACGTATCAGCAATTC	AGTCGACTTAGAGTGGTACAGAATCAACAAGC
CsTPS21	Csa3M097040	CGGATCCGATGTCTTCTCATTTTCCTGCTTC	GGTCGACTTACAAATGCAATGGATCAATAAG
CsTPS22	Csa3M097540	GGGATCCGATGAAAACCAATGATATTTCTGATG	AGTCGACTTAACAAGGCAGTGGGTCAAC
CsTPS23	Csa6M410650	AGGATCCGATGTCTCTTTCCACCCTCATCC	CCTGCAGTCAGAACACTTTTTCAAATAGGACC
CsTPS24	Csa7M239640	AGGATCCGATGAATCTTTCCCGACCCAC	GGTCGACTCATTTGTTCAAAAGTTCATCCAG

## Sheet: Table S2-VOCs
Supplemental Table S2 - Volatile emission by cucumber plants that were infested with two-spotted spider mites (Tetranychus urticae), thrips (Frankliniella occidentalis), aphids (Myzus persicae) or left uninfested.
					GCMS abundance normalized for area under the curve of internal standard (carvone, Rt=17.02)
	Restex 5-MS column				AUC X10E6 / leaf area (cm2) / AUC-carvone
			Linear Retention Index					* Adams, 2017
	Putative identification of compounds	Rt, min	LRI exp.	LRIref.*	Non-infested	Spider mites	Thrips	Aphids
	3-Methylbutanal	5.15951	637	638	244.37	3545.07	5692.18	317.59
	2-Methylpropanal, O-methyloxime	5.69386	659	–	493.532	1593.97	2559.37	902.2
	3-Pentanone	5.93394	669	685	239.579	563.153	904.232	1922.7
	2-Ethylfuran	6.05333	674	689	95.8314	719.616	1155.46	689
	Propyl acetate	6.38529	688	684	287.494	982.21	1577.1	536.9
	2-Methylbutanenitrile	6.66712	700	717	7235.27	6680.18	10726.1	11280.1
	3-Methylbutanenitrile	6.76051	704	730	47.9157	7978.19	12810.3	392.6
	3-Methyl-1-butanol	6.8071	706	710	191.663	10462.9	16799.9	639.6
	2-Methylpropanal oxime	7.6567	743	746	239.579	1021.04	1639.44	448.5
	2-Methylbutanal, O-methyloxime	7.79228	749	–	7187.36	6374.73	10235.6	9796.8
	(E)-2-Hexenal	10.0051	851	850	143.747	1270.4	2039.83	197.6
	(Z)-3-Hexen-1-ol	10.1091	856	857	958.314	13543.6	21746.4	988
	(Z)-3-Methylbutanal oxime	10.5418	877	–	191.663	76206	122361	205.4
	Isoamyl acetate	10.5622	878	878	1	7316.38	11747.6	375.7
	(E)-3-Methylbutanal oxime	10.9272	896	–	1	3612.31	5800.16	2
	(Z)-2-Penten-1-ol, acetate	11.3068	915	915	143.747	1609.21	2583.85	9.1
	α-pinene	11.7782	939		10.234	21.032	43.5644	5.654
	Camphene	12.05	949	949	75.8314	239.584	384.691	280.8
	benzaldehyde	12.2023	961		47.9157	0	0	0
	Sabinene	12.4495	974	974	78.7357	773.4	1241.82	1383.2
	(Z)-1,5-Octadien-3-ol	12.4872	976	976	143.747	693.443	1113.43	0
	6-methyl-5-hepten-2-one	12.6565	985		1	0	0	0
	β-Pinene	12.67	978	978	383.326	275.931	121.919	247
	Myrcene	12.806	993	993	111.001	1209.82	1621.43	106.6
	6-Methyl-5-hepten-2-ol	12.8803	997	997	910.4	521.736	837.731	1192.1
	(E,E)-2,4-Heptadienal	12.9174	999	999	47.9157	1048.07	1682.85	0
	1,4-Cyclohexadiene, 3-ethenyl-1,2-dimethyl-	13.0651	1007	–	91.6628	2000.37	3211.92	353.6
	(Z)-3-Hexen-1-ol, acetate	13.1019	1009	1008	268.28	17272.5	27733.8	1354.6
	3-Carene	13.1386	1011	1011	74.9885	91.462	146.857	349.7
	Limonene	13.4844	1030	1029	379.019	1627.62	2613.41	5236.4
	1,8-Cineole	13.5745	1035	1032	191.663	359.233	576.806	309.4
	Benzylalcohol	13.6463	1039	1039	718.736	3021.12	4850.9	959.4
	(Z)-β-Ocimene	13.6642	1040	1040	135.41	7688.56	6345.22	530.4
	(E)-β-Ocimene	13.8603	1051	1052	112.001	3810.63	6118.58	267.8
	2,6-Dimethyl-5-heptenal (Melonal)	13.9311	1055	1054	493.532	987.099	1584.95	1346.8
	Artemisia alcohol	13.9665	1057	1070	1	1	1	1
	Linalool oxide A	14.2819	1075	1075	33.541	799.286	1283.38	1469
	1,3-Cyclohexadiene, 2-methyl-5-(1-methylethenyl)-	14.4205	1083	1084	143.747	1043.76	1675.92	344.5
	Linalool oxide B	14.541	1090	1090	11.2345	1355.25	2176.07	0
	2-Isopropyl-3-methoxypyrazine	14.6608	1097	1097	1	932.74	1497.66	0
	nonanal	14.6779	1098		958.314	852.32	741.12	741.1
	Linalool	14.746	1102	1102	143.747	6358.05	10208.9	518.7
	2,5-Dimethylcyclohexanol	14.8983	1111	1099	14.2357	339.1	544.479	83.2
	(E)-DMNT	15.0328	1119	1117	383.326	9175.74	11521.8	998.4
	1,3-Cyclohexadiene,1-methyl-4-(1-methylethenyl)-	15.1496	1126	1119	766.651	10522.7	16895.9	911.3
	Alloocimene	15.2327	1131	1131	143.747	3824.15	6140.28	210.6
	(E,E)-Cosmene	15.2492	1132	1132	147.916	4348.18	6981.71	284.7
	allo-neo-Ocimene	15.4305	1143	1144	95.8314	1016.72	1632.51	109.2
	(E)-verbenol	15.4469	1144		143.747	0	0	0
	4-Oxoisophorone	15.496	1147	1147	1	193.566	310.801	328.9
	terpinen-4-ol	15.98	1177		1	0	0	0
	α-terpineol	16.1701	1189		19.1663	1409.61	2263.35	1225.9
	monoterpene1	16.1858	1190		1	0	0	0
	Methyl Salicylate	16.3113	1198	1198	1485.39	4172.74	8700	3825.9
	(E)-Carveol	16.5133	1211	1212	109.562	1063.32	1707.33	0
	β-Cyclocitral	16.7129	1224	1224	1	199.031	319.575	0
	Carvone	17.02	1244	1243	*	*	*	*		AUC carvone / AUC carvone (IS) = 1.00
	Indole	17.8343	1300	1300	47.9157	9199.41	14771.1	265.2
	(Z)-3-Hexenyl tiglate	18.2003	1326	1326	1	1360.43	2184.38	68.9
	Bicycloelemene	18.4211	1342	1343	4.79157	22.4341	54.0323	252.33
	Megastigma-4,6(E),8(E)-trien	18.4758	1346	1360	1	25.3102	60.9595	0
	Methyl anthranilate	18.4894	1347	1346	1	822.87	1321.25	0
	α-Longipinene	18.6251	1357	1357	383.326	56.6604	136.466	193.7
	Clovene	18.7327	1365	1365	335.41	24.4474	58.8813	93.6
	Cyclosativene	18.8395	1373	1373	14.3747	58.9614	142.008	11.7
	Limonene dioxide	18.8395	1373	1347	16.6514	125.401	201.351	665.6
	α-Copaene	18.9587	1382	1382	1533.3	1315.38	3385.2	1123.4
	Unknown	19.1291	1395	NA	1	577.246	926.861	0
	(Z)-Jasmone	19.2199	1402	1402	47.9157	99.2276	159.326	55.9
	Unknown	19.4888	1423	NA	1	2493.06	4003.01	68.9
	β-Caryophyllene	19.5268	1418	1428	287.494	112.746	271.547	13
	α-Ionone	19.5898	1431	1432	191.663	91.1744	146.395	68.9
	2-Naphthol, 1,2,3,4,4a,5,6,7-octahydro-4a-methyl-	19.6149	1433	–	1.2361	848.181	1361.89	0
	2-Methylbutyl benzoate	19.7025	1440	1439	134.164	658.929	1058.02	162.5
	didydropseudoionone	19.7771	1446		1	0	0	0
	(E)-geranyl acetone	19.8635	1453		143.747	0	0	0
	longifolene	19.8881	1455		67.082	0	0	0
	(E)-β-Farnesene	19.9371	1459	1459	4.79157	80.5326	93.9619	181.9
	α-Humulene	19.9616	1461	1461	57.4989	122.812	295.792	156
	α-Isomethyl ionone	20.2511	1485	1485	1	160.778	258.154	471.9
	α-Curcumene	20.2511	1485	1484	397.7	251.664	606.131	145.6
	Cuparene	20.2868	1488	1489	19.1663	402.088	968.424	24.7
	β-Ionone	20.3105	1490	1490	1	2111.68	3390.64	1106.3
	(Z,E)-α-Farnesene	20.3815	1496	1497	311.452	64.7137	255.862	167.7
	(E,E)-α-farnesene	20.5221	1508		95.8314	72980	77177.3	211.9
	(Z)-Nerolidol	20.5686	1512	1519	4.79157	1386.6	2226.41	19.5
	γ-Cadinene	20.661	1520	1520	718.736	625.566	1506.67	540.8
	Dihydroactinidiolide	20.8775	1539	1539	1	0	0	0
	α-Cadinene	20.9225	1543	1542	47.9157	65.2889	557.248	71.5
	Unknown sesquiterpene	20.9562	1546	NA	154.124	214.849	517.463	0
	(E)-Nerolidol	21.178	1566	1566	1.35679	1021.61	1640.36	0
	(Z)-Calamenene	21.2218	1570	1566	10.456	347.728	837.5	0
	(Z)-3-Hexen-1-ol, benzoate	21.2654	1574	1574	239.579	1204.25	1933.62	0
	(E,E)-TMTT	21.3413	1581	1582	95.8314	969.283	1074.64	299
	(E)-Calamenene	21.4273	1589	1561	4.79157	170.269	410.091	2.6
	Allofarnesene	21.5339	1599	1600	143.747	455.009	1095.89	31.2
	(E)-Bergamota-2,12-dien-14-al	21.7748	1622	–	4.79157	211.11	338.972	0
	(E)2,(Z)4,(E)6-Allofarnesene	21.7851	1623	1631	112.246	225.491	243.093	13
	Cadinol	22.0401	1648	1648	19.1663	138.253	661.421	145.5
	(Z)-Methyl jasmonate	22.0702	1651	1652	143.747	16.9694	27.247	14.3
	Unknown sesquiterpene	22.1102	1655	NA	5.74989	109.582	263.927	0
	(Z)-Methyl dihydro jasmonate	22.1401	1658	1657	1	101.816	163.482	481
	Unknown sesquiterpene	22.5487	1700	NA	239.579	169.406	408.013	0
	4-Acetyl-α-cedrene	23.2674	1779	1779	383.326	90.8868	218.9	439.4

## Sheet: Table S3 - Terpenoid GeneModule
Supplemental Table S3 - Gene modules in the cucumber genome associated with the terpenoid biosynthetic module.
Gene Identifier	Functional module
Cucsa.018630.1	Core-TPS
Cucsa.041540.1	Core-TPS
Cucsa.041550.1	Core-TPS
Cucsa.041560.1	Core-TPS
Cucsa.041570.1	Core-TPS
Cucsa.041580.1	Core-TPS
Cucsa.073150.1	Core-TPS
Cucsa.074270.1	Core-TPS
Cucsa.074280.1	Core-TPS
Cucsa.074290.1	Core-TPS
Cucsa.074300.1	Core-TPS
Cucsa.074310.1	Core-TPS
Cucsa.086400.1	Core-TPS
Cucsa.086410.1	Core-TPS
Cucsa.086420.1	Core-TPS
Cucsa.184580.1	Core-TPS
Cucsa.239940.1	Core-TPS
Cucsa.246530.1	Core-TPS
Cucsa.250160.1	Core-TPS
Cucsa.250170.1	Core-TPS
Cucsa.250180.1	Core-TPS
Cucsa.250200.1	Core-TPS
Cucsa.250210.1	Core-TPS
Cucsa.250220.1	Core-TPS
Cucsa.250240.1	Core-TPS
Cucsa.250250.1	Core-TPS
Cucsa.320820.1	Core-TPS
Cucsa.351460.1	Core-TPS
Cucsa.178500.1	IPP
Cucsa.356680.1	IPP
Cucsa.092200.1	MEP
Cucsa.106950.1	MEP
Cucsa.109860.1	MEP
Cucsa.162160.1	MEP
Cucsa.196910.1	MEP
Cucsa.220370.1	MEP
Cucsa.226910.1	MEP
Cucsa.260240.1	MEP
Cucsa.260460.1	MEP
Cucsa.363360.1	MEP
Cucsa.005280.1	MVA
Cucsa.091600.1	MVA
Cucsa.099940.1	MVA
Cucsa.100250.1	MVA
Cucsa.119980.1	MVA
Cucsa.142530.1	MVA
Cucsa.309050.1	MVA
Cucsa.312770.1	MVA
Cucsa.319390.1	MVA
Cucsa.320170.1	MVA
Cucsa.007290.1	PTF
Cucsa.009160.1	PTF
Cucsa.047950.1	PTF
Cucsa.099150.1	PTF
Cucsa.101720.1	PTF
Cucsa.240740.1	PTF
Cucsa.250460.1	PTF
Cucsa.365830.1	PTF
Cucsa.005970.1	triterpene-specific
Cucsa.033940.1	triterpene-specific
Cucsa.033950.1	triterpene-specific
Cucsa.091890.1	triterpene-specific
Cucsa.091900.1	triterpene-specific
Cucsa.111780.1	triterpene-specific
Cucsa.133690.1	triterpene-specific
Cucsa.275200.1	triterpene-specific
Cucsa.320570.1	triterpene-specific
Cucsa.349060.1	triterpene-specific
Cucsa.359410.1	triterpene-specific
Cucsa.359420.1	triterpene-specific

## Sheet: Table S4 - TPS genes
Supplemental Table S4 - Cucumber TERPENE SYNTHASE genes, localisation on the chromosomes, number of exons and amino acids in the predicted protein; predicted subcellular localisation and conserved motifs
TPS genes in Cucumis sativus
Gene ID	Gene Model	Sub-class	Chromosome			genomic	cds	number of exons	Protein model	number of amino acids	Predicted products	Subcellular localization	Exons	Peptide length	Fulllength cDNA	"RRX(8)W"	"DDXXD"	"RXR"	"NSE/DTE"	Subcellular location *
			Chr	start	stop						(Cucurbit genomics op scaffold id)
CsTPS1	Csa1G066550	TPS-g	1	6976044	6980354	4310	1797	7	Csa1M066550.1	598	linalool synthase	chloroplast	7	598	Yes	-	Yes	Yes	Yes	C
CsTPS2	Csa1G066560	TPS-g	1	6987478	6989446	1968	1281	5	Csa1M066560.1	426	linalool synthase	chloroplast	7	555	Yes	-	Yes	Yes	Yes	C
CsTPS3	Csa1G068570	TPS-g	1	7013700	7019612	5912	1725	7	Csa1M068570.1	574	linalool /nerolidol synthase	E.R. /plastid	7	574	Yes	-	Yes	Yes	Yes	C
CsTPS25	Csa1G070070	TPS-g	1	7039450	7039710	260	261	1	Csa1M070070.1	86			1	86	No	-	-	-	-	-
CsTPS26	Csa1G070080	TPS-g	1	7042036	7042800	764	654	2	Csa1M070080.1	217		extracellular	2	217	No	-	-	-	-	-
CsTPS4	Csa2G298300	TPS-b	2	14284095	14285025	930	618	2	Csa2M298300.1	205		cytosolic	8	614	Yes	Yes	Yes	Yes	Yes	M
CsTPS5	Csa2G298310	TPS-b	2	14289806	14301201	11395	2127	8	Csa2M298310.1	708	pinene synthase	chloroplast	8	708	Yes	Yes	Yes	Yes	-	S
CsTPS6	Csa2G298320	TPS-b							Csa2M298320.1				7	494	No	-	-	-	Yes	-
CsTPS7	Csa2G299330	TPS-b	2	14319708	14321947	2239	936	4	Csa2M299330.1	311		nucleus	5	435	No	-	-	-	Yes	-
CsTPS8	Csa2G299350	TPS-b	2	14336859	14338152	1293	747	3	Csa2M299350.1	248			6	512	No	-	Yes	Yes	Yes	-
CsTPS9	Csa2G299870	TPS-b	2	14358539	14360924	2385	1125	7	Csa2M299870.1	374	pinene synthase	chloroplast	7	601	Yes	Yes	Yes	Yes	Yes	C
			2	14361222	14361947	725	312	2	Csa2M299880.1	103
CsTPS10	Csa2G299890	TPS-b	2	14365552	14366729	1177	873	3	Csa2M299890.1	290	pinene synthase/alpha-terpeneol synthasse		7	599	Yes	Yes	Yes	Yes	Yes	C
			2	14367044	14367289	245	246	1	Csa2M299900.1	81	myrcene synthase
			2	14368351	14368762	411	354	2	Csa2M299910.1	117	myrcene synthase/alpha-terpineol
CsTPS11	Csa2G299920	TPS-b	2	14372485	14375724	3239	1425	6	Csa2M299920.1	474	pinene synthase	chloroplast	7	600	Yes	Yes	Yes	Yes	Yes	C
CsTPS12	Csa2G427840	TPS-a	2	22243663	22248313	4650	1698	7	Csa2M427840.1	565	sesquiterpene synthase tps3	chloroplast	7	570	Yes	Yes	Yes	Yes	Yes	-
CsTPS13	Csa3G021130	TPS-a	3	2174181	2180449	6268	1662	7	Csa3M021130.1	553	sesquiterpene synthase	cytoplasm	7	553	Yes	Yes	Yes	Yes	Yes	-
CsTPS14	Csa3G039850	TPS-a	3	2919150	2926716	7566	1689	7	Csa3M039850.1	562	sesquiterpene synthase tps3/germacrene A	plastid	7	562	Yes	Yes	Yes	Yes	Yes	-
CsTPS15	Csa3G040850	TPS-a	3	2934968	2942287	7319	1707	7	Csa3M040850.1	568	sesquiterpene synthase tps3 /germacrene D	chloroplast	7	568	Yes	-	Yes	Yes	Yes	C
CsTPS16	Csa3G040870	TPS-a	3	2950095	2951217	1122	897	3	Csa3M040870.1	298	sesquiterpene synthase /germacrene D	nucleus	6	529	No	-	Yes	Yes	Yes	-
CsTPS17	Csa3G041370	TPS-a	3	2961856	2964943	3087	1173	5	Csa3M041370.1	390	sesquiterpene synthase tps3	cytoplasm	7	567	Yes	Yes	Yes	Yes	Yes	-
CsTPS18	Csa3G042380	TPS-a	3	2976820	2980248	3428	1398	6	Csa3M042380.1	465	sesquiterpene synthase tps3	cytoplasm	8	503	Yes	Yes	Yes	Yes	Yes	-
CsTPS19	Csa3G095040	TPS-a	3	4758261	4763750	5489	1686	7	Csa3M095040.1	561	alpha-farnsesene synthase	chloroplast	7	561	Yes	Yes	Yes	Yes	Yes	-
CsTPS20	Csa3G095040	TPS-a	3	4772565	4774509	1944	942	5	Csa3M096040.1	313	E,E-alpha farnesene synthase	cytoplasm	5	313	No	-	-	-	-
CsTPS21	Csa3G097040	TPS-a	3	4789374	4792349	2975	1704	7	Csa3M097040.1	567	beta-caryophyllene synthase	cytoplasm	7	567	Yes	Yes	Yes	Yes	Yes	-
CsTPS22	Csa3G097540	TPS-a	3	4812341	4815989	3648	1677	7	Csa3M097540.1	558	(+)-gamma-cadinene synthase	cytoplasm	7	527	Yes	Yes	Yes	Yes	Yes	-
CsTPS23	Csa6G410650	TPS-c	6	18997353	19003400	6047	2184	13	Csa6M410650.1	727	copalyl diphosphate synthase	cytoplasm	14	782	Yes	-	-	-	-
CsTPS27	Csa7G025710		7	1413365	1413568	203	204	1	Csa7M025710.1	67			6	170	No	No	No	No	No	-
CsTPS24	Csa7G239640	TPS-e/f	7	8842344	8848116	5772	2358	15	Csa7M239640.1	785	ent-kaur-16-ene synthase	chloroplast	11	762	Yes	-	-	-	Yes	C
CsTPS28	Csa7G447170		7	17900953	17910841	9888	1677	15	Csa7M447170.1	558

## Sheet: Table S5 - Terpenoid RKPM
Supplemental Table S5 - Expression of gene models in the cucumber terpenoid biosynthetic module. Data are RKPM values extracted from the RNA-seq dataset described in He et al., 2020.
			RKPM values
			'Chinese Long'				'Corona'
			Non-infested	TSSM, 24 hrs	TSSM, 48 hrs	TSSM, 72 hrs	Non-infested	TSSM, 24 hrs	TSSM, 48 hrs	TSSM, 72 hrs
Csa_1G656460	IPP	isopentenyl diphosphate isomerase	407906211217645	387711752836536	442698502118377	453657707174514	350209266739165	288840521221363	472623585987032	415624301756962
Csa_2G074290	IPP	isopentenyl diphosphate isomerase	67084227071334	637630478532561	69324130839225	669053155730796	561713297227998	560531765503311	507205799595839	495991591498151
Csa_1G420340	MEP	1-deoxy-D-xylulose-5-phosphate synthase	0.301502	289052544804535	247903746318505	243223097298243	284279019549792	488726198132925	101655795380838	101307691843236
Csa_4G049620	MEP	2-C-methyl-D-erythritol 2,4-cyclodiphosphate synthase	148703370008124	147258550095361	147533265217302	274414917443913	133130176218662	130312334981567	157945147111906	287935824392674
Csa_2G238840	MEP	4-hydroxy-3-methylbut-2-enyl diphosphate reductase	0.644745	0.668241	0.103947	0.113687	0.831336	0.207983	0.865215	0.812794
Csa_2G379940	MEP	1-deoxy-D-xylulose-5-phosphate synthase	290386877072014	216236676943532	294185137595196	269164747070356	25994748872503	274057893988566	228412791556407	279312327059644
Csa_1G004930	MEP	1-deoxy-D-xylulose 5-phosphate reductoisomerase	154864651856165	148081668568667	155410517272802	146348448988118	148409467332102	154703802571896	140982610117834	151842659622265
Csa_7G075680	MEP	4-hydroxy-3-methylbut-2-enyl diphosphate reductase	690572925734321	705327479360948	785418438385949	5725305823165	47597343369239	761454322373703	373212564335571	370629755353022
Csa_1G084300	MEP	4-hydroxy-3-methylbut-2-en-1-yl diphosphate synthase	134105167135997	136499573612195	148395567746307	129894525145421	241318779616715	183920564342991	217712589879202	231908805224839
Csa_3G114510	MEP	1-deoxy-D-xylulose 5-phosphate synthase	0.0001	0.0674102	0.0001	0.0001	0.0001	0.188826	0.0001	0.0001
Csa_3G113320	MEP	2-C-methyl-D-erythritol 4-phosphate cytidylyltransferase	617394837341753	647872153989981	580840629151468	533463226009178	49878480685279	773297101667265	466425243875727	464928325278777
Csa_6G067390	MEP	1-deoxy-D-xylulose 5-phosphate synthase 1	106196477402771	132539984941208	72780629599037	731054574954194	183162834642348	893715691178986	211661745045653	211662924421322
Csa_6G401490	MVA	3-hydroxy-3-methylglutaryl coenzyme A reductase	359939228499493	393643908755301	393527149326622	456042464104279	193633862437586	16147700204998	275897017200552	193244565038817
Csa_2G021630	MVA	Mevalonate kinase	162596912126386	18109841399193	188976208139421	175232520715838	330907333390478	117426981926342	31141864192944	247807609857555
Csa_7G029390	MVA	3-hydroxy-3-methylglutaryl coenzyme A reductase	15706684382911	153607488368798	607740623983525	519821576730036	170586166118287	226051975670555	22131430355825	121849367911662
Csa_7G031640	MVA	3-ketoacyl-CoA thiolase	561946544774831	48939839750693	502062649084366	417680803312297	713253818771135	443112830635292	671622990613151	613807427982279
Csa_6G117710	MVA	3-hydroxy-3-methylglutaryl coenzyme A reductase	0.846107	168080265989131	0.818463	0.895159	109097299871884	0.750581	113543203840728	0.98459
Csa_1G600780	MVA	4-diphosphocytidyl-2-C-methyl-D-erythritol kinase	450568239038605	39059374701329	456547144309026	43644085824471	765676613005911	430282190127972	781324561138056	805837209725038
Csa_5G615210	MVA	Diphosphomevalonate decarboxylase	271809503569029	271407931910552	282167646813129	240223736673122	313073954447056	315436503332255	374762702300305	301510471674046
Csa_3G895920	MVA	Phosphomevalonate kinase	108205207423785	112148332713962	108734778479654	103919514645332	177786497484174	110814818313174	17340104720777	953532637483209
Csa_1G173130	MVA	Thiolase family protein	509193530782415	516021384446884	492557160031133	754198170717656	122557014940416	317562173050443	130967981659057	164592635524789
Csa_3G038200	MVA	Hydroxymethylglutaryl-CoA synthase
Csa_7G211090	PTF	Geranylgeranyl pyrophosphate synthase	0.15601	129356009994235	332007890076356	264086687421043	244408759920626	785083250593259	493035900331987	823302205643965
Csa_6G017060	PTF	Farnesyl diphosphate synthase	316400302680957	326446455099782	297753472925324	21811305982427	332281105402477	263244084787925	533142459802445	303211750272862
Csa_6G524610	PTF	Geranyl diphosphate synthase	221504523348744	227280645154376	234622942816717	17868866700095	263473838764889	183277485446687	250802610488401	184297168966389
Csa_7G017680	PTF	Geranylgeranyl pyrophosphate synthase family protein	255758615709461	263775095067152	279443118161711	264005879645595	269497117967005	22532769994391	254457162812661	280217002544817
Csa_6G487640	PTF	Geranylgeranyl diphosphate synthase	0.874236	155330421575525	302026036366608	515311440099007	403391618562192	132948580335223	208658285302785	359696193113615
Csa_7G278210	PTF	Farnesyl diphosphate synthase	369647781821636	212843434811944	317840577512801	224507368834343	14033952226231	86118825957934	111610817682069	884193557486813
Csa_2G296070	PTF	Geranylgeranyl diphosphate synthase	221050709203347	195735975502253	221460877640376	150928851890745	185954351949312	192121998722415	15728503078376	184814781118697
Csa_6G017060	PTF	Farnesyl diphosphate synthase
Csa1G066550	Core-TPS	CsTPS1	0.156791	0.0812524	0.910011	0.248821	27292538206681	12897364175182	276157354082573	232627921928692
Csa1G066560	Core-TPS	CsTPS2	0.439897	15957442216502	425524270440636	215246885085492	216955438375201	553419340582133	293314403481413	271944038320232
Csa1G068570	Core-TPS	CsTPS3	0.490007	110036971110314	102699357618086	0.77762	236930875156549	118550196536072	427416112544794	517937242988789
Csa1G070070	Core-TPS	CsTPS25	0.0001	0.559428	0.0001	0.0001	0.0001	0.0001	0.0001	0.0001
Csa1G070080	Core-TPS	CsTPS26	0.430816	0.223258	0.625111	0.455792	0.624932	104229912856639	0.867199	0.0001
Csa2G298300	Core-TPS	CsTPS4	0.0001	0.0001	0.0001	0.0001	0.0001	0.0001	0.229429	0.397899
Csa2G298310	Core-TPS	CsTPS5	174191906965199	170929188876198	18964338360202	218976146293564	244032117888674	184597203068863	263309332108431	322935858146437
Csa2G298320	Core-TPS	CsTPS6	0.0001	0.0001	0.0001	0.0001	0.0001	0.0001	112529425235008	0.650533
Csa2G299330	Core-TPS	CsTPS7	0.0001	0.0001	0.0001	0.0001	0.0001	0.0001	0.454446	0.0875717
Csa2G299350	Core-TPS	CsTPS8	0.415566	0.191427	0.223327	0.293105	0.401874	0.312792	0.371779	0.537313
Csa2G299870	Core-TPS	CsTPS9	0.500896	0.389362	181698863478151	125859313780079	0.968784	266606219765567	554545007558118	633879157933069
	Core-TPS	CsTPS10
Csa2G299920	Core-TPS	CsTPS11	0.0001	0.0001	0.0001	0.104592	0.0001	0.0001	0.0001	0.0001
Csa2G427840	Core-TPS	CsTPS12	0.0829664	0.0859898	0.160511	0.0001	0.160466	0.16058	0.0835024	0.0001
Csa3G021130	Core-TPS	CsTPS13	0.0001	0.0878523	0.0001	0.0001	0.0001	0.0001	0.0001	0.0001
Csa3G039850	Core-TPS	CsTPS14	0.0001	0.0001	0.0806833	0.0001	0.0001	0.0001	0.167895	0.0001
Csa3G040850	Core-TPS	CsTPS15
Csa3G040870	Core-TPS	CsTPS16
Csa3G041370	Core-TPS	CsTPS17	0.0001	0.0001	0.348527	0.0001	0.0001	0.0001	0.0001	0.0001
Csa3G042380	Core-TPS	CsTPS18
Csa3G095040	Core-TPS	CsTPS19	0.0001	0.433009	468796000077081	362443706568404	0.808038	0.0001	395254600380614	826477611122697
Csa3G095040	Core-TPS	CsTPS20
Csa3G097040	Core-TPS	CsTPS21	0.165348	0.085687	0.159946	0.0874671	0.239851	0.240022	0.49925	0.481028
Csa3G097540	Core-TPS	CsTPS22	0.0840053	0.0001	0.0001	0.0001	0.0812375	38208933349879	0.169096	0.0001
Csa6G410650	Core-TPS	CsTPS23	129008128983335	100282002940243	13727249301234	0.921288	0.99806	0.561811	129841644501932	0.600492
Csa7G239640	Core-TPS	CsTPS24	0.179919	0.248634	0.116027	0.0001	0.231989	0.0580386	0.120721	0.0001
He, J., Bouwmeester, H.J., Dicke, M., Kappers, I.F., 2020. Transcriptional and metabolite analysis reveal a shift in direct and indirect defences in response to spider-mite infestation in cucumber (Cucumis sativus). Plant Mol Biol 103, 489–505. https://doi.org/10.1007/s11103-020-01005-y

## Sheet: Table S6 - Heterologous assays
Supplemental Table S6 - Enzymatic assay products of terpene synthases upon GPP or FPP as substrate
						GC-MS areas under the curve
						Empty Vector			TPS1		TPS2		TPS3		TPS4		TPS5		TPS9		TPS10		TPS11		TPS12		TPS13		TPS14		TPS15		TPS17		TPS18		TPS19		TPS21		TPS22		TPS23		TPS24		TPS28
NR		Rt, min	putative identification			GPP	FPP	GGPP	GPP	eeFPP	GPP	eeFPP	GPP	eeFPP	GPP	eeFPP	GPP	eeFPP	GPP	eeFPP	GPP	eeFPP	GPP	eeFPP	GPP	eeFPP	GPP	eeFPP	GPP	eeFPP	GPP	eeFPP	GPP	eeFPP	GPP	eeFPP	GPP	eeFPP	GPP	eeFPP	GPP	eeFPP	GPP	eeFPP	GPP	eeFPP	GPP	eeFPP
				KRI, Adams	KRI, calculated
1		8.27	a-pinene	939	939.154	2524	5839	5761	5143	3133	1712	5070	3983	2035	3148	5686	3160	4700	3584	5524	61921602	5654	2317	2898	1821	4831	1739	3705	5714	4541	2846	3059	5591	3955	3596	1823	2252	5487	4019	3910	1727	2482	5130	3548	2556	3233	5644	5718
2		9	a-phellandrene	1005	976.603	3208	3843	5354	2634	4230	2876	2189	1370	2884	2301	5453	3666	2605	3914	1766	3965	2151	5312	5254	4072	2656	4139	2960	3278	4687	2231	2242	2145	4172	4510	3042	2281	3762	5674	3507	5790	4192	5736	1872	3473	4195	3619	2306
3		9	sabinene	976	976.603	1284	2672	2278	1872	1759	2982	1496	2827	4218	2975	4594	1693	3030	421418	3111	97742347	4266	1748	2918	2058	4020	1798	5563	3326	4965	3537	5817	3541	4764	2429	1346	5895	2167	2718	5316	1820	3972	4392	4098	3582	4526	4396	4722
4		9.06	b-pinene	980	979.764	2564	1294	4908	3784	4183	3473	1958	2138	2564	4065	3487	3725	5243	2342	2335	81067760	3753	2759	4154	5461	2869	4139	4162	3007	4001	2957	1980	2749	1651	4225	2435	5459	4059	1390	2093	2267	1724	4935	5190	2886	4521	1366	2700
5		9.31	myrcene	991	993.072	5480	4357	4015	17793501	4822	4864	2530	1380	2178	1403	3027	1646	4112	15420675	5877	15571707	3914	8647657	2688	7261503	5670	3799	2624	7861400	2659	9561209	3230	3658965	2040	4080	2981	8103369	3005	6992237	5545	32475527	4012	8530856	3083	9834911	2989	1993	1822
6		9.98	limonene	1031	1029.84	5079	1934	4545	3428205	2211	123565204	1845	4723	5483	3425	5742	5681	2206	4453	3772	2463	4940	3527097	1570	4656	4127	5707	1375	2157	3873	3326622	4430	1675583	3061	5293	1811	2229	2182	1651648	5851	2012	1505	1686	3201	2517	1637	3640	3788
7		10.12	(Z)-b-ocimene	1040	1037.72	2451	4371	1673	3519805	2193	3129	1589	2036	2167	4965	2442	2186	4350	2515742	5846	2153	4269	3264	5621	1949	5009	2421	5448	2308	4620	3151	2156	4103	5103	4137	2310	2289900	3682	4110	1543	4656	1592	4888	4166	5054	3776	4207	1931
8		10.31	(E)-β-ocimene	1050	1048.54	5769	5575	2203	3721777	4932	5508	2633	2660	5181	4538	4554	1331642824	3705	52266516	5650	1965	4016	2272840	1437	3749	2277	4816	4788	2342127	1556	20257410	3171	931647	1292	3976	2029	2956987	3365	4066	1637	2370	4783	3138470	5057	14306875	3347	5233	4852
9		10.99	terpinolene	1088	1088.35	4158	3723	2584	1652	3930	1344	2902	5412	1816	3299	2798	5400	4572	5289	2509	2724	1726	4517	4881	3736	2585	5039	3041	1812	1403	2701	5738	3077	1275	1713	3586	5239	3572	3269	2519	15160271	5334	4233	3831	3841	3216	1929	4047
10		11.16	linalool	1098	1098.57	1793	3545	2338	334187005	2043	427555204	5721	8156823235	4755	591655323	4061	4422	5146	2852	2986	15537793	2960	11895918	2704	8830836	3763	3859	4780	6083280	2736	60750050	2926	5544999	2816	2194	2405	5401633	5603	4736629	3005	56293984	3138	5316289	5553	10165976	1681	5212	4822
11		12.29	mTP		1169.3	5695	4233	1792	5300	4447	5339	2340	2736	3720	2889	2348	2863	5298	5543	2577	4883	4529	803981	2154	4346	3647	2226	5846	4855	1913	2745	5204	5592	1716	2765	5352	3078	5202	2973	3048	5226	2271	3482	3870	3871	5141	1922	3450
12		12.64	a-terpineol	1189	1192.21	2944	2612	2111	2989805	2137	5706	5589	4507	2746	5822	1931	4534	4804	5878	1631	137892419	4378	3212458	5030	3465	4897	5787	4122	527572	5148	4846652	2864	2936	2664	3351	3785	473486	1375	3562	5424	34831777	5475	3195	4174	3875	1780	3200	2436
	*	12.79	nerol [(Z)-geraniol]	1229	1227	1.20661e+07	2970	2405	2713224	3150	2.41322e+06	3568	9.6529e+06	2593	6.03306e+06	1878	7.23967e+06	4140	6.82306e+06	3823	1.81322e+06	4166	8.44629e+06	3737	9.6529e+06	4896	9.0529e+06	5451	3.61984e+06	4826	9.6529e+06	5103	8.44629e+06	3174	6.03306e+06	3918	7.23967e+06	2439	3.61984e+06	4805	9.6529e+06	4048	8.44629e+06	2327	3.61984e+06	2631	7.23967e+06	4472
	*	13.15	(E)-geraniol	1252	1252	1.09692e+08	1790	2163	54846014	2463	3.29076e+07	2600	5.58152e+07	1495	4.38768e+07	4365	8.77536e+07	5861	7.67844e+07	3359	7.57844e+07	5499	6.58152e+07	3529	48768116	5534	6.58152e+07	5441	4.4846e+07	3868	8.77536e+07	1904	5.4846e+07	5697	3.29076e+07	2943	3.29076e+07	5564	5.4846e+07	3834	5.4846e+07	2675	6.58152e+07	3593	5.4846e+07	3005	3.29076e+07	2685
14		15.92	(E)-caryophyllene (133)	1404	1430.86	5792	5104	1350	4283	2382	3603	4279	3594	4672	2398	5160	3979	3999	3183	2148	1638	1627	1317	2530	2251	3049	3305	2928	3068	5829	2345	4203	3226	3900	1829	4774	2279	5522	0.437233	12747490	5153	3315	4930	1792	5091	3905	5332	4070
15		15.93	(Z)-b-farnesene	1443	1431.66	1479	2387	4534	5854	3412	1423	4307	2668	2316	3469	1853	2640	1827	5629	4286	2366	1702	3604	2410	2373	5727	4471	2675	3159	5562	2281	5314	1664	3927	2048	3892	4875	4182	3204	3707	1625	2160	2001	2774	2853	4750	1302	4518
16		16.04	α-bergamotene	1434	1440.44	2478	1616	4897	4906	1265	3985	2825	1750	2559	1405	3210	2159	3203	1402	4507	4501	3604	4789	5310	4277	3552	2887	5864	4239	4248	0.0797629	3194152	3564	3044	5631	3200	5533	5308	1845	2045	2822	3342	3157	1270	2752	5294	1265	5395
17		16.21	geranyl acetone	1453	1454.12	2076	5248	3178	5319805	310696	2172	1499	8.15682e+07	5.56325e+06	5.91655e+06	1462	4492	3.24745e+06	2405	3946	4735	201128	1388	4859	1910	2995	2111	4129	5862	3019	3358	2809	2229	5462	5731	3390	4319	2103	3236	3807	1400	2988	4522	2795	5324	3504	2166	1568
18		16.25	(E)-b-farnesene	1458	1457.36	1951	3054	4911	3373	12652626	2701	2.04557e+06	3668	451885039	1394	530970530	5404	162416440	1783	9923490	2774	9421234	1747	6476630	3171	9491769	4825	2010	5371	3514506	0.221362	8864581	5168	4098357	1359	2264	0.48748	3391783	0.0971868	1794	1401	2453	2835	4270526	2892	3619484	1771	4741
19		16.36	α-humulene (133)	1454	1466.3	3791	2448	3649	1578	4091	2553	1433	4946	4392	2849	4450	1592	1738	3505	5116	4304	530295	5532	5668	4675	5100	1328	5099	2228	5674	3225	2750	1272	3947	3575	3151	4676	3189	0.307394	8962045	2405	2539	2998	4306	4341	4724	4093	3870
20		16.59	sTP		1485.15	4182	5654	4606	5314	2516	2315	1756	2175	2373	2124	2595	2803	3320	3750	5175	3057	2259	3390	1650	5889	4666	3643	3200	2567	5635	0.100348	4018497	1461	4280	3512	5473	3853	346251	0.122429	3404	5275	1721	4660	5775	2177	5717	4730	1275
21		16.65	sTP		1490.11	3323	2305	5506	4147	1965	3208	2746	4099	2057	3751	1508	2098	5655	3038	2127	4060	3447	1887	4223	3624	4525	3139	1806	4219	4947	5185	5803	4844	5260	3330	4972	1646	3944	5896	3569404	3516	3074	2938	3869	2502	3311	2007	2632
22		16.72	(Z,E)-a-farnesene		1495.91	4023	3721	3581	4579	310696	2866	4341	1481	5158	3146	189754752	3169	98139964	4998	2054543	3880	2506617	2280	1480795	3828	2258214	5861	3740	1430	3299	5293	1500	3800	761520	2588	2069	3380	152469	1875	4013	2847	2253	3498	4689	4309	1860	2712	1290
23		16.77	sTP		1500.07	5354	5093	3045	2545	5332	2292	3096	2924	3810	3379	3753	3140	4164	3473	5074	4894	5375	1572	2386	3401	2564	5117	4801	2145	2139	5375	4583	1476	5379	5565	4734	1678	1334	0.136559	3981374	1437	5737	2719	2292	4806	2941	4471	4930
24		16.89	(E,E)-a-farnesene	1508	1510.09	3342	3765	3115	5456	310696	2292	1541	1983	1358	1670	5252	2424	28594567	2230	4299311	4541	4695319	3478	3210538	1271	4605243	5479	4062	1581	1797975	1921	3579	5546	1778264	5782	4627	0.622011	14327824	0.173963	4066	2979	5067	4363	1586	2697	2101240	3248	4274
25		16.96	a or b-bisabolene	1509	1515.97	4864	5414	1286	2450	310696	2462	4933	5802	104440363	2003	139404770	4799	2999	4912	3394	2301	2534	5473	2846	3707	1959	3231	2486	4497	1359	0.124775	4996682	2663	4221	2660	2929	2360	2629970	5823	2552	3365	1425	3571	1965	2991	1352	2954	5886
26		17.09	δ-cadinene /τ-cadinene	1524	1526.93	2572	3019	1264	3670	1539	2157	4338	5157	3707	3794	4934	4719	4116	5133	4368	5241	5196	3588	2930	4305	2127	2837	5588	1671	4582	0.092104	3688359	5010	4842	4381	2296	4220	3383	4379	4608	0.20085	6217768	4120	1280	2536	1233818	5405	1865
27		17.23	(Z)-neroldiol	1534	1538.83	3106	3241	1796	2135	3799	2300	5353	5143	1323	2971	2900	3413	1495	5604	2990	3500	5848	4810	2455	4218	1601	2441	5089	5791	2467	0.0901657	3610735	1645	2718	1819	2705	4125	1454	3618	4277	2399	4109	3077	5589	5045	1481	2904	5364
28		17.36	(Z)-α-bisabolene (?)	1504	1549.96	5284	3821	3788	4741	310696	4502	2343	5465	5.56325e+06	5846	3246	3084	2109	4244	2183	5178	4501	5004	2971	5126	3428	3810	5342	2225	3535	0.0357035	1429766	1346	5194	5478	1302	1987	4600	4253	5263	4746	3892	1620	2518	5107	4965	1693	5047
29		17.5	sTP		1562.02	3916	3317	1945	5038	2022	5650	5345	5431	2957	5683	2787	1525	5471	1363	3449	4151	5545	2794	1364	5176	3104	4553	5727	1806	4347	2960	4898	5145	3309	4873	4852	2932	1778	0.0605692	5832	5889	2244	4269	1370	2620	3233	2953	1698
30		17.59	(E)-nerolidol	1564	1569.82	1658	1449	5718	3611121	18416941	4269	204557299	5272	2526	2781	127531533	4403	35593536	4803	3315651	3584	2959379	4694	3351666	4383	3511125	2051	4562	3401	3052859	0.414328	16591998	1663	3724709	1663	5534	0.377989	1900	0.101899	2782	0.142522	24412080	5424	3498392	4573	3618081	4400	4798
31		17.87	cadinol	1640	1660.79	1773	3779	4516	2057	1723	3655	1728	4397	4853	4947	5628	3868	5452	3032	3026	5766	4240	4552	1550	2785	2700	5580	2974	5734	4112	2673	2022	2130	5484	5644	2032	1559	3803	5167	3695	0.857478	6545116	5833	4175	1845	4663326	3057	2587
32		18.35	epi-a-bisabolol	1686	1700.55	3645	1787	2900	3230	1984	4212	2493	3736	3981	4348	3004	3035	1599	3879	2695	2866	1452	5214	4202	3470	4221	2302	3922	1862	3054	4206	1407	2941	3647	4175	2240	1470	5604	1750	3040	2019	4766	2728	3677	2357	5170	2662	3973
	*	18.65	(Z,Z)-farnesol	1698	1715.2	2099	35723.7	4507	2994	26256.9	1898	31436.9	3534	21005.5	5164	27507.3	5033	24006.3	2172	25721.1	3110	21155.6	1264	21255.6	1814	21970.1	5711	31436.9	2269	38295.8	4125	21434.2	3207	30007.9	1365	16933	2893	23577.6	3127	18576.3	4364	9002.37	5493	24113.5	5764	14039.4	3764	10609.9
	*	18.66	(Z,E)-farnesol	1715	1715	4934	714474	4793	5185	600158	2753	314369	1813	560148	3049	628737	5813	640169	4807	342948	3659	282074	3566	485842	4257	439402	1421	314369	2253	382958	2560	571579	4026	400105	3873	225774	5623	628737	1383	371527	4777	300079	2973	482270	1427	467981	2071	353665
	*	18.7	(E,Z)-farnesol	1720	1723	5613	446546	3842	4015	375099	4787	196480	1552	306331	3843	392961	4522	350092	1857	428684	1785	352593	2928	303651	3175	164776	5644	196480	2865	239349	2073	312582	5535	500132	2183	282217	4801	343841	5772	139322	3859	225059	2183	180851	1327	350985	3679	265249
	*	18.9	(E,E)-farnesol	1743	1743	1406	1.33964e+06	5298	3355	281324	5622	442081	1601	918992	2855	294721	2623	1.05028e+06	5071	803783	4329	661112	3278	227739	2489	988654	4831	442081	1922	538535	2748	937747	2671	937747	2992	529157	1676	1.03152e+06	4439	835935	4328	337589	5525	1.08511e+06	3816	526478	1713	397873
33		22.56	geranyl linalool	2026	2034.82	5567	1752	1.42883e+06	3368	2072	1721	4482	3820	3408	3874	1630	3317	2183	1513	2794	4788	5409	4065	5271	5284	4848	2709	4014	3852	4456	2290	3408	4407	3677	3837	5152	5439	3976	5378	3497	4418	4481	2367	3498392	4532	11616465	5714	2665
	*	unspecific conversions

## Sheet: Table S7 - CARE motifs
Supplemental Table S7 - CARE motifs detected in the 2000 bp upstream of inititiation start of CsTPS2, CsTPS9 and CsTPS19
pCsTPS2						pCsTPS9						pCsTPS19
-1785			MBS	JA		-1979			Gap-box	Light		-1974			ERE	JA/ethylene
-1785			Myb	JA		-1885			ABRE	ABA		-1956			ERE	JA/ethylene
-1760			Box 4	Light		-1767			ABRE	ABA		-1879			ERE	JA/ethylene
-1676			ERE	JA/ethylene		-1670			TCT-motif	Light		-1869			W box	SA
-1674			ERE	JA/ethylene		-1598			MYC	JA		-1840			circadian	Circadaian clock
-1668			GT1-motif	Light		-1564			CGTCA-motif	JA		-1782			GATA-motif	Light
-1667			GT1-motif	Light		-1564			Myb	JA		-1769			ERE	JA/ethylene
-1647			MYB	JA		-1451			Box 4	Light		-1720			I-box	Light
-1647			MYB-like	JA		-1429			TCT-motif	Light		-1572			Box 4	Light
-1618			Myc	JA		-1265			MYC	JA		-1417			Myb-binding	JA
-1616			TCT-motif	Light		-1259			TCT-motif	Light		-1238			AT1-motif	Light
-1461			MYB	JA		-1169			G-Box	Light		-1043			TCT-motif	Light
-1461			MYB-like	JA		-1160			chs-CMA1a	Light		-1041			WUN-motif	Wounding
-1298			G-Box	Light		-1086			G-Box	Light		-848			GA-motif	Light
-1297			ABRE	ABA		-1082			WUN-motif	Wounding		-684			ERE	JA/ethylene
-1223			MBSI	JA		-994			WUN-motif	Wounding		-567			G-Box	Light
-1192			CGTCA-motif	JA		-977			ABRE	ABA		-566			ABRE	ABA
-1192			TGACG-motif	JA		-925			MBS	JA		-448			GT1-motif	Light
-1168			MYC	JA		-847			circadian	Circadaian clock		-434			Box 4	Light
-1154			MYC	JA		-798			Myb-binding	JA		-363			TCT-motif	Light
-1111			GATA-motif	Light		-797			TGACG-motif	JA		-339			W box	SA
-1099			G-Box	Light		-730			MYC	JA		-254			ERE	JA/ethylene
-1098			ABRE	ABA		-697			MYB	JA		-222			ATCT-motif	Light
-1066			AE-box	Light		-697			MYC	JA		-203			Myb	JA
-1015			Box 4	Light		-682			MYC	JA
-968			chs-CMA1a	Light		-616			MYC	JA
-909			Box 4	Light		-587			circadian	Circadaian clock
-884			Box 4	Light		-573			MYC	JA
-880			Box 4	Light		-327			ERE	JA/ethylene
-847			Box 4	Light		-294			TCA-element	SA
-831			TCA-element	SA		-204			Myb	JA
-714			MYB	JA		-200			MBS	JA
-588			GA-motif	Light		-200			MYB	JA
-470			MYC	JA		-168			MYC	JA
-393			CGTCA-motif	JA		-168			G-Box	Light
-393			TGACG-motif	JA		-165			TCT-motif	Light
-380			TCA-element	SA		-165			TCT-motif	Light
-309			CGTCA-motif	JA		-83			MYC	JA
-309			TGACG-motif	JA		-83			AAAC-motif	Light
-176			Box 4	Light		-21			W box	SA
-172			Box 4	Light
-56			circadian	Circadaian clock
-44			TCA-element	SA
